# Supplementary material for: Features of Tat Protein in HIV-1 Sub-Subtype A6 Variants Circulating in the Moscow Region, Russia
Source: Viruses. 2023 Nov 4;15(11):2212. doi: 10.3390/v15112212 (PMC10675479; doi:10.3390/v15112212)
Supplement: Supplementary file 1 [file viruses-15-02212-s001.zip]

Archive with 1 entries (1 files):
- viruses-2661059-supplementary.pdf
